# Supplementary material for: Successful endovascular therapy for iatrogenic vertebral artery injury using intravascular imaging
Source: Eur Heart J Case Rep. 2026 Jul 10;10(7):ytag493. doi: 10.1093/ehjcr/ytag493 (PMC13412386; doi:10.1093/ehjcr/ytag493)
Supplement: ytag493_Supplementary_Data [file ytag493_supplementary_data.zip]

Archive with 3 entries (3 files):
- Online Video 1.mp4
- Online Video 2.mp4
- Supplementary video captions.docx
